# Supplementary material for: Quantifying biomolecular organisation in membranes with brightness-transit statistics
Source: Nat Commun. 2024 Aug 17;15:7082. doi: 10.1038/s41467-024-51435-1 (PMC11329664; doi:10.1038/s41467-024-51435-1)
Supplement: Supplementary file 4 — Source Data [file 41467_2024_51435_MOESM4_ESM.zip]

Archive with 3 entries (3 files):
- Source Data/Source data for Figure 1k-n.xlsx
- Source Data/Source data for Figure 2e.xlsx
- Source Data/Source data for Figure 3h and 3j.xlsx
