# Supplementary material for: Quantifying biomolecular organisation in membranes with brightness-transit statistics
Source: Nat Commun. 2024 Aug 17;15:7082. doi: 10.1038/s41467-024-51435-1 (PMC11329664; doi:10.1038/s41467-024-51435-1)
Supplement: Supplementary file 4 — Source Data [file 41467_2024_51435_MOESM4_ESM.zip › Source Data/Source data for Figure 1k-n.xlsx]

## Sheet: Figure1k
	Monomers	Dimers	Trimers	Tetramers
	25.0453	49.9507	76.3128	102.219
	24.8857	49.4325	75.1911	99.0512
	24.4995	50.0377	74.7002	99.7146
	24.7191	50.6473	76.0281	98.6559
	25.0655	49.6817	75.0628	98.9926
	25.2123	49.5939	74.4048	103.122
	25.1414	49.9241	75.8128	99.825
	25.2018	50.5091	74.2247	100.77
	25.016	50.0938	75.0331	101.736
	24.7743	50.5776	75.1633	102.811

## Sheet: Figure1l
	Fraction	cpm	std		Ln(txy)	std
	0	25.1184	1.37742		2.63071	0.168354
	0.05	27.4449	1.71945		2.68161	0.173459
	0.1	50.2691	2.4838		2.98295	0.158009
	0.2	50.2411	2.41607		2.98206	0.151501
	0.5	50.0521	2.64133		3.00938	0.160527

## Sheet: Figure1m
	Fraction	cpm	std		Ln(txy)	std
	0	24.8925	1.38216		2.6061	0.158672
	0.05	31.1914	2.85334		2.86016	0.176366
	0.1	75.0544	4.22143		3.31169	0.182878
	0.2	75.2608	4.57133		3.32621	0.171124
	0.5	75.1967	4.02472		3.33067	0.168127

## Sheet: Figure1n
	Fraction	cpm	std		Ln(txy)	std
	0	24.9663	1.48302		2.62252	0.15689
	0.05	36.5292	6.25216		3.26926	0.33478
	0.1	99.4899	6.92713		3.99256	0.205728
	0.2	99.2848	8.096		3.9783	0.201417
	0.5	100.642	8.51537		4.01049	0.215013
