# Supplementary material for: Quantifying biomolecular organisation in membranes with brightness-transit statistics
Source: Nat Commun. 2024 Aug 17;15:7082. doi: 10.1038/s41467-024-51435-1 (PMC11329664; doi:10.1038/s41467-024-51435-1)
Supplement: Supplementary file 4 — Source Data [file 41467_2024_51435_MOESM4_ESM.zip › Source Data/Source data for Figure 2e.xlsx]

## Sheet: Figure2e
	SNR				nRMSD
	EGFP-His control	EGFP-His anti-GFP antibody	Secondary antibody		EGFP-His control	EGFP-His anti-GFP antibody	Secondary antibody
	9.41	13.2	7.14		0.0299	0.0283	0.039
	7.2	16.2	9.99		0.0325	0.0255	0.0555
	30	20.2	9.77		0.0293	0.0312	0.0595
	10.9	18	9.92		0.0296	0.0227	0.0708
	6.88	14	8.99		0.0373	0.0312	0.0715
	12.1	13.3	7.45		0.0325	0.0274	0.065
	13.4	23.6	6.88		0.0294	0.0257	0.0427
	11.4	12.7	7.13		0.035	0.0261	0.0324
	9.39	22.1	7.21		0.0281	0.0285	0.0409
	13.7	8.7	7.15		0.0299	0.0291	0.0454
	19.7	9.46	15.3		0.0259	0.0284	0.0394
	11.9	19	8.67		0.0338	0.0246	0.0393
	11.9	10.5	8.64		0.0345	0.0239	0.0347
	7	14	13.5		0.0262	0.0284	0.0415
	11.4	10.3	25.2		0.0285	0.0287	0.037
	9.54	18.5	36.8		0.0289	0.0304	0.0369
	8.04	23.4	10.5		0.0308	0.0231	0.0316
	17.6	15.7	6.84		0.0355	0.0271	0.0348
	9.33	12.5	4.85		0.0424	0.0296	0.0367
	12.1	18.4	7.41		0.0288	0.0304	0.0287
	8.73	11.3	9.19		0.0334	0.0294	0.0433
	17.7	15.2	13.1		0.0391	0.0312	0.0506
	12.5	17.6	6.34		0.0298	0.0311	0.0473
	18.5	20.8	11.3		0.0333	0.0297	0.0473
	15.2	25.6	13.2		0.0363	0.0282	0.0331
	7.69	20.8	40.1		0.0342	0.0249	0.0357
	11.1	22.3	8.67		0.0312	0.0236	0.0416
	13.2	18.6	9.34		0.0339	0.0329	0.04
	12.4	15	5.65		0.0366	0.0344	0.0467
	10.6	26	3.89		0.0304	0.0256	0.0545
	7.61	12.3	4.31		0.0273	0.0284	0.0492
	9.08	7	8.54		0.0313	0.0344	0.0424
	12.5	25.6	27.1		0.0326	0.0286	0.0435
	26.9	15.3	6.37		0.0259	0.0274	0.0413
	10.1	16.2	8.37		0.0311	0.0239	0.0341
	15.4	31.2	7.28		0.033	0.0295	0.036
	23.8	33.7	11.9		0.0314	0.0238	0.0346
	20.9	34.1	9.32		0.0319	0.0225	0.0435
	18.5	7.27	5.77		0.027	0.027	0.0473
	13	5.03	13.5		0.0314	0.0249	0.0386
	13.2	11.4	26.5		0.0349	0.0223	0.0385
	20.2	12	27.4		0.0277	0.0263	0.0248
	17.8	18.6	7.48		0.0367	0.0273	0.022
	14.8	37	12.4		0.0307	0.0311	0.0308
	16.5	19.4	27.5		0.0338	0.0347	0.0332
	13	27.4	46.3		0.0296	0.0298	0.0381
	13.2	11.5	12.2		0.032	0.0412	0.032
	12.7	12.2	27.4		0.0319	0.0287	0.0304
	9.58	11.1	28.1		0.0326	0.032	0.029
	11.2	9.94	10.6		0.0292	0.0253	0.0284
	6.79	13.5	14.7		0.0326	0.0236	0.0273
	20.2	12.6	19.3		0.0363	0.0272	0.0343
	11.6	12	22.3		0.0314	0.0244	0.0375
	11.3	19	9.8		0.0262	0.0273	0.0359
	11.8	22.1	14		0.0301	0.0246	0.0273
	28.1	15.1	9.97		0.0315	0.029	0.0271
	12.2	16.6	13.5		0.0298	0.0405	0.0342
	10	77	18.2		0.0352	0.0359	0.0377
	7.64	11.9	13.7		0.029	0.0265	0.0346
	9.92	13.4	8.72		0.0307	0.0264	0.0425
	19.1	17.4	8.39		0.0241	0.0257	0.0552
	34.9	18.1	8.12		0.0324	0.0313	0.0398
	9.12	11.1	8.22		0.0304	0.0266	0.0293
	13.7	37.3	40.2		0.0296	0.0231	0.0322
	12.6	9.66	8.95		0.0301	0.0306	0.0282
	9.46	21.4	9.66		0.0281	0.0282	0.0318
	16.9	12.3	30.5		0.0215	0.0271	0.0276
	16.4	25.7	15.1		0.0273	0.0232	0.0308
	23.8	15.2	6.54		0.0349	0.02	0.0298
	12.8	22.5	5.45		0.0287	0.023	0.0315
	17.1	13.6	5.42		0.0296	0.0252	0.035
	13.8	8.16	7.23		0.0282	0.0265	0.0286
	17.8	12.5	23.4		0.0316	0.024	0.0353
	10.2	28	43.1		0.0258	0.0308	0.0363
	11.8	18.4	29.1		0.0296	0.0264	0.0335
	17.2	12.5	15.6		0.031	0.0286	0.0262
	9.21	7.2	17.3		0.039	0.032	0.034
	14.6	6.55	11.3		0.032	0.0303	0.0282
	13.8	6.91	8.19		0.0292	0.0269	0.0315
	11.4	15.9	6.67		0.031	0.0332	0.0298
	9.37	43.7	8.73		0.0329	0.0206	0.0342
	10.7	18.8	16.8		0.035	0.0258	0.0401
	9.89	11	5.49		0.0304	0.0283	0.0407
	15.6	11.2	4.46		0.0318	0.0257	0.0304
	8.14	19.2	10.4		0.0272	0.0227	0.0278
	6.22	16.1	21.4		0.0233	0.0253	0.0326
	15.5	31	26.2		0.0284	0.0305	0.0365
	16.5	14	30.2		0.0261	0.0413	0.0328
	17.4	17.8	32.8		0.0303	0.0312	0.0302
	10.8	11.3	13.3		0.0287	0.0283	0.044
	15.5	6.65	9.89		0.027	0.0284	0.057
	8.27	16	5.79		0.0329	0.0268	0.0674
	6.25	20.1	8.96		0.0299	0.0325	0.047
	7.61	23.9	5.39		0.0334	0.0269	0.0308
	9.91	14.6	7.05		0.0301	0.0292	0.0251
	21.2	11.3	10.9		0.0278	0.0306	0.0278
	10.5	9.95	27.4		0.0312	0.0488	0.0289
	9.34	21.3	18.9		0.0308	0.0607	0.0271
	15.9	9.2	19		0.0341	0.0512	0.0308
	24.1	9.39	7.82		0.0237	0.0383	0.0274
	8.58	8.14	7.5		0.0321	0.0322	0.029
	25.6	15.6	28.6		0.028	0.0228	0.0385
	33.7	7.78	12.7		0.0332	0.0339	0.0605
	8.25	6.3	16.4		0.0259	0.0248	0.0841
	17.4	7.74	11.1		0.0494	0.0333	0.0299
	10	7.57	37		0.0593	0.027	0.0272
	14	8.44	15.9		0.0516	0.0321	0.0258
	6.69	20.3	14.9		0.0534	0.0413	0.0265
	7.06	18.3	16.9		0.0562	0.0365	0.0328
	7.58	18.4	18		0.0616	0.0334	0.0371
	10.1	15.4	48		0.0467	0.023	0.0366
	14.3	7	16.5		0.0521	0.0351	0.0327
	7.16	16.3	13		0.053	0.0349	0.034
	6.82	12.8	13.1		0.0499	0.0295	0.0357
	16	11.1	24.4		0.0523	0.0263	0.033
	4.49	15.7	18.6		0.0551	0.0288	0.0314
	9.45	14.6	24.9		0.046	0.0286	0.0369
	6.85	14.5	20.6		0.041	0.0249	0.0277
	6.11	17.2	7.75		0.0597	0.0276	0.0357
	18.9	24.6	7.16		0.0291	0.0318	0.0352
	8.53	23.8	20.1		0.0471	0.0351	0.0382
	7.31	9.96	6.91		0.046	0.0405	0.0454
	7.06	21.6	3.71		0.0445	0.0348	0.0456
	18.4	84.9	7.02		0.0455	0.0396	0.0377
	10.4	15.4	8.52		0.0481	0.0314	0.0399
	8.44	14.7	7.77		0.046	0.0354	0.0419
	5.94	13.7	19.2		0.0477	0.0277	0.0371
	5.62	15.7	38.5		0.0456	0.028	0.0394
	8.16	17.1	9.08		0.0496	0.0267	0.0496
	6.29	18.7	7.22		0.0411	0.0253	0.0433
	9.78	30.7	7.13		0.0342	0.0253	0.0351
	8.5	17.8	10.1		0.0367	0.0281	0.0411
	4.71	8.72	7.63		0.036	0.0256	0.0524
	13.2	29.2	4.03		0.0423	0.0228	0.0399
	15	9.89	7.74		0.0509	0.0334	0.0356
	11	8.43	10.8		0.0364	0.0338	0.0238
	10.6	10.5	9.69		0.0402	0.0246	0.0298
	10.9	14	10		0.0485	0.0271	0.031
	10.9	5.79	9.38		0.0474	0.03	0.0316
	6.66	15.8	13.6		0.034	0.0278	0.036
	12.4	18.2	29		0.0475	0.0283	0.0342
	11.5	10.8	12.3		0.0497	0.023	0.028
	15.1	9.66	9.5		0.0499	0.0311	0.0255
	11.9	10.1	9.52		0.0345	0.0262	0.0321
	9.5	29.1	11.3		0.0419	0.021	0.039
	45.8	25.8	11.3		0.0383	0.0286	0.0348
	6.66	14.2	6.77		0.0358	0.0291	0.0339
	12.7	16	9.51		0.0448	0.0297	0.0362
	9.47	17.1	5.97		0.0481	0.0313	0.0349
	8.97	19.8	6.8		0.0364	0.0263	0.0379
	10.4	10.3	6.28		0.0499	0.0236	0.0274
	7.21	66.8	5.17		0.042	0.0284	0.0411
	13.4	19.6	11.1		0.035	0.028	0.0435
	9.6	10.8	8.76		0.0393	0.034	0.0417
	8.31	12.4	11.8		0.031	0.0294	0.0285
	8.76	15.1	27.4		0.0375	0.0301	0.0247
	7.91	12.7	12		0.0339	0.0339	0.0306
	10.3	30	19.6		0.0343	0.0358	0.0311
	47.5	23.2	33.6		0.0315	0.0296	0.0468
	9.84	13.8	19		0.03	0.0314	0.0767
	15.1	22.1	17.3		0.0257	0.0327	0.0613
	15.8	20.2	22		0.0345	0.0326	0.0352
	8.15	21	8.39		0.0367	0.0378	0.0515
	7.25	9.03	10.8		0.0365	0.0259	0.128
	9.76	15.3	9.1		0.028	0.0272	0.0822
	11.1	20.4	5		0.0301	0.0317	0.0327
	10.3	7.56	5.26		0.0299	0.0367	0.0298
	28.8	6.72	9.64		0.0275	0.0423	0.0391
	10.8	10.3	39.2		0.027	0.038	0.0509
	23.7	13	29.8		0.0292	0.0337	0.0625
	11.6	40.8	11.2		0.0292	0.0349	0.0433
	19.7	8.95	5.58		0.0369	0.0288	0.0405
	26.9	11.3	7.29		0.0272	0.0245	0.0321
	20.2	22.9	16.9		0.0292	0.0302	0.0308
	14.1	19.4	13.6		0.0272	0.0271	0.0294
	19.8	10.9	15		0.028	0.0253	0.0276
	9.4	7.42	12.2		0.034	0.0235	0.0299
	6.25	32.3	10.3		0.0379	0.0259	0.0301
	13.2	12.1	9.89		0.0404	0.028	0.0291
	11.5	33.3	12.7		0.0259	0.0292	0.0281
	7.05	25.1	14		0.039	0.0314	0.0337
	13.6	13.1	19.5		0.0331	0.0279	0.0367
	53.8	14.6	24		0.0298	0.0271	0.029
	12.1	17.7	21.4		0.036	0.0299	0.0212
	11	10.8	23.6		0.0309	0.0334	0.0355
	46.6	14.6	12.7		0.0249	0.024	0.0464
	17	12.2	13.8		0.0309	0.0244	0.0442
	17.8	14.6	7.38		0.0323	0.0278	0.0369
	14.9	17.4	6.07		0.0237	0.0278	0.0367
	9.66	29.8	7.28		0.0257	0.0311	0.029
	7.09	18.1	30.9		0.0294	0.0278	0.0289
	16.7	17.7	33.9		0.031	0.0216	0.035
	15.9	19.2	17.3		0.0299	0.0286	0.0408
	13.1	18.9	19		0.0316	0.0229	0.0393
	10.9	16.1	7.77		0.0332	0.0233	0.0394
	14.4	9.5	4.89		0.0263	0.0267	0.0255
	9.56	24.2	11.3		0.0359	0.0219	0.0279
	8.99	25.3	12.4		0.0323	0.0249	0.0339
	9.1	9.72	15.9		0.024	0.0245	0.0306
	11	9.44	6.86		0.0317	0.0364	0.0287
	11.1	11.2	7.48		0.0242	0.033	0.033
	15.6	16.9	16		0.0356	0.0397	0.0494
	13	17.8	6.95		0.0357	0.0282	0.0493
	16.6	12.2	10.4		0.0313	0.0259	0.0542
	9.56	15.2	11.7		0.0289	0.0291	0.0525
	17.9	9.79	21.6		0.0279	0.0296	0.0508
	16.5	5.59	15.9		0.0218	0.0267	0.0487
	12.9	9.7	6.65		0.0283	0.0246	0.0516
	21.7	28.4	33.8		0.0333	0.0281	0.034
	19.8	12.5	8.36		0.029	0.0314	0.0299
	16.3	11.9	4.41		0.0349	0.0256	0.0435
	135	9.29	5.2		0.0361	0.0303	0.0688
	15.9	15.8	11.7		0.0344	0.0293	0.0575
	14.8	27.9	8.22		0.0246	0.0291	0.0359
	13.2	12.1	6.29		0.0354	0.0316	0.0462
	8.16	17.7	4.37		0.0276	0.0263	0.0533
	9.69	11.5	3.95		0.0335	0.0327	0.0551
	7.43	31	6.56		0.0313	0.031	0.0508
	13.5	14.7	9.82		0.0336	0.0328	0.0293
	7.62	19.9	61.8		0.0329	0.037	0.0408
	9.46	7.16	22.3		0.0261	0.025	0.0533
	9.72	11.9	25.6		0.0306	0.0307	0.0439
	13.1	15	7.94		0.0244	0.0273	0.0414
	7.75	14.9	6.78		0.0309	0.0326	0.0391
	9.45	9.78	3.85		0.0317	0.0297	0.0433
	9.49	15.1	4.7		0.0311	0.032	0.0431
	10.7	26.6	13.7		0.0287	0.0302	0.0479
	11.5	19.9	13.1		0.0368	0.0275	0.0389
	11.1	16	5.83		0.0277	0.027	0.0401
	8.77	18.8	6.95		0.0391	0.0323	0.0341
	11.2	25	8.69		0.0339	0.0272	0.0335
	8.74	11.9	4.33		0.0325	0.0289	0.0363
	15.8	7.1	3.98		0.0385	0.0356	0.0333
	9.3	16.8	4.06		0.0316	0.0291	0.0327
	12.2	22.4	4.24		0.0391	0.0326	0.0355
	15.3	28	13.8		0.0294	0.0287	0.0348
	7.18	43.9	9.78		0.03	0.035	0.042
	12.2	18.6	9.21		0.0261	0.0316	0.0404
	7.48	13.5	8.41		0.0369	0.0342	0.0282
	11.6	10.2	13.2		0.0304	0.0273	0.0334
	14.8	16.8	16.3		0.0341	0.0317	0.0348
	8.1	14.2	25		0.0235	0.0279	0.033
	8.42	23	12.2		0.0289	0.027	0.0338
	8.86	17.8	19.2		0.0312	0.0315	0.0421
	12.5	13.5	21.5		0.0291	0.0303	0.0423
	12	15.2	7.54		0.0412	0.0253	0.0366
	73.9	20.3	8.26		0.0285	0.0271	0.0464
	14.8	18.8	4.81		0.0339	0.0296	0.0495
	9.3	22.5	5.64		0.0272	0.0222	0.0406
	8.35	20.6	9.04		0.0337	0.0294	0.0349
	47.4	22.8	19.6		0.0315	0.0286	0.0505
	24.9	10.9	12.8		0.026	0.0299	0.0401
	16.7	26	5.31		0.0281	0.026	0.0304
	7.11	17.8	4.19		0.0289	0.0322	0.0355
	12.8	25.3	4.98		0.0283	0.0461	0.0447
	13.3	16.5	10		0.0254	0.0414	0.0461
	20.9	16	5.09		0.0257	0.0299	0.0493
	13.2	24.1	5.58		0.0361	0.0264	0.0555
	6.69	20.7	3.71		0.0254	0.0298	0.0513
	13.2	17.9	4.38		0.0273	0.0333	0.0449
	17.3	23.1	3.63		0.0323	0.0296	0.038
	9.44	8.38	2.68		0.0377	0.032	0.0371
	7.87	12	2.72		0.0223	0.035	0.0398
	15.8	11.5	5.77		0.0297	0.0434	0.0658
	8.27	12.3	32.9		0.0265	0.0296	0.084
	14.8	8.38	14.3		0.0323	0.0296	0.0474
	8.25	25.7	7.61		0.0278	0.0312	0.0306
	9.13	21.5	10.2		0.0233	0.0324	0.0285
	9.59	17.6	9.12		0.0312	0.0327	0.0444
	11	12.8	5.76		0.0282	0.0332	0.049
	11.3	15.8	8.21		0.027	0.0306	0.0454
	11.8	18.7	6.74		0.0283	0.028	0.0375
	10.1	23.2	5.47		0.0291	0.0331	0.0296
	16.1	17.3	5.13		0.0261	0.0301	0.0284
	12.1	13	9.1		0.0267	0.0276	0.0268
	16.5	7.22	9.98		0.0309	0.0325	0.0264
	11.2	21.8	13.2		0.0378	0.033	0.0279
	9.1	20.3	12.2		0.0284	0.0328	0.029
	13	15.1	9.51		0.0401	0.0294	0.0327
	9.88	11.7	26		0.0279	0.0265	0.0278
	9.75	12.3	7.3		0.0278	0.0307	0.0337
	9.78	8.66	8.99		0.0299	0.0296	0.0443
	8.35	8.98	11.6		0.035	0.0393	0.0486
	7.57	9.75	29.2		0.0332	0.0328	0.0388
	9.07	18.6	24.7		0.0309	0.0337	0.0418
	13.2	15	16.2		0.0246	0.0381	0.0381
	94.3	24.9	11.4		0.0299	0.037	0.0481
	14.1	15.4	8.47		0.0262	0.0294	0.0434
	11.6	20.8	17.6		0.0266	0.0335	0.0316
	24.2	16.8	10.4		0.0301	0.0303	0.0308
	9.04	17.5	11.6		0.0231	0.0316	0.0343
	7.56	20.8	5.14		0.0282	0.0259	0.0296
	9.57	11.1	7.09		0.0403	0.0255	0.0295
	26.4	8.31	8.88		0.0275	0.0347	0.033
	14.2	13	22.6		0.0284	0.0268	0.0293
	10.4	29.8	17		0.0327	0.0321	0.0241
	17	10.4	12.9		0.0369	0.0361	0.0249
	26.3	9.13	21.2		0.0301	0.0289	0.027
	8.9	9.4	24		0.0315	0.0338	0.0271
	7.6	10.4	8.38		0.0338	0.033	0.0251
	7.66	22.4	26.5		0.0274	0.033	0.0285
	9.61	16.2	22.2		0.0236	0.0296	0.0361
	6.9	26.1	62.7		0.0325	0.0307	0.0414
	9.34	15.9	4.4		0.024	0.0316	0.0385
	10.9	14.2	5.39		0.0286	0.0348	0.0308
	9.6	9.44	15.4		0.0307	0.0315	0.0342
	8.31	15.4	36.9		0.0369	0.0372	0.0346
	13	21.2	27.4		0.0282	0.0245	0.0355
	16.9	12.1	20.4		0.0281	0.029	0.0276
	12.3	17.6	10.9		0.0269	0.0283	0.0255
	12.3	20.6	8.26		0.0305	0.0356	0.0251
	19.1	9.97	12.3		0.0213	0.0271	0.0259
	10.3	7.49	4.9		0.0343	0.027	0.0369
	13.5	7.36	3.2		0.0308	0.0333	0.0514
	9.34	13.3	2.71		0.0303	0.0283	0.0575
	9.66	25.9	3.2		0.0386	0.0339	0.0533
	10.1	43.1	3.66		0.034	0.0295	0.0484
	6.19	26.8	7.31		0.0372	0.0283	0.0373
	16.8	13.5	6.72		0.0424	0.0368	0.0281
	12.8	11.5	30.4		0.0364	0.0363	0.0383
	10.6	14	9.36		0.0331	0.0343	0.0335
	15.5	13	5.98		0.0303	0.0392	0.0392
	8.09	20.9	5.43		0.0361	0.0425	0.0331
	13.1	10.1	5.61		0.0396	0.0442	0.0521
	20	17.1	5.47		0.0427	0.0353	0.0618
	6.95	17.3	7.4		0.03	0.0361	0.0609
	8.43	11.1	8.24		0.0364	0.0317	0.0387
	8.61	26.8	5.98		0.0383	0.0358	0.0245
	10.7	16.8	8.5		0.037	0.032	0.0307
	10	13.9	5.85		0.035	0.0338	0.0263
	12.7	20.3	7.35		0.0318	0.0376	0.033
	27.8	26.5	9.85		0.0342	0.0354	0.0306
	9.21	14.8	7.51		0.0421	0.0293	0.0461
	12.5	19.8	11		0.0384	0.03	0.0446
	9.7	11.9	7.91		0.0451	0.0361	0.0397
	26.7	18.7	17.4		0.0387	0.0306	0.027
	10.5	10.3	21.3		0.0295	0.0339	0.0216
	15.6	5.9	11.5		0.035	0.0348	0.0331
	11.1	5.71	6.01		0.0319	0.0349	0.0342
	7.63	13.9	8.45		0.0267	0.0309	0.0264
	11.3	9.67	10.7		0.0322	0.0329	0.0299
	10.3	13.3	15.2		0.0298	0.0336	0.0295
	17.3	6.9	9.67		0.0285	0.04	0.0416
	7.69	17.7	56.4		0.0303	0.0348	0.0478
	9.08	12.9	15.9		0.0291	0.0291	0.0439
	8.57	14.4	20		0.0395	0.0413	0.0355
	8.99	7.36	42.4		0.0325	0.0422	0.0327
	8.09	10.5	15.2		0.0256	0.0312	0.0327
	8.16	10.4	11		0.0276	0.0304	0.0295
	12.6	8.73	70.7		0.0293	0.0319	0.0268
	14.2	10.8	15.8		0.038	0.0368	0.035
	11.2	17.2	9.44		0.033	0.0321	0.0467
	11.7	14	14.6		0.0331	0.0324	0.0534
	6.5	20.1	9.69		0.0281	0.0423	0.057
	20.9	7.6	23.1		0.0302	0.0336	0.0527
	10.4	17.1	18.2		0.0304	0.0343	0.0472
	13.7	20.8	7.6		0.0273	0.0341	0.0474
	17.3	16.1	6.09		0.0276	0.0337	0.0353
	10.1	18.8	7.64		0.0234	0.0292	0.0266
	12.7	8.35	5.87		0.033	0.0413	0.0304
	9.5	10.2	10.1		0.0338	0.0315	0.0322
	12.6	11	11.3		0.0256	0.0366	0.0292
	12	12.3	10.3		0.0337	0.0301	0.0307
	20.9	14.6	13.6		0.031	0.0351	0.0343
	12.1	12.9	6.89		0.0302	0.0253	0.033
	17.6	9.31	8.15		0.0275	0.0343	0.0325
	12.2	11.9	5.85		0.0318	0.0232	0.0304
	10.6	9.03	4.74		0.0275	0.0234	0.0292
	14.7	21.9	3.95		0.0341	0.0238	0.0266
	8.64	45.6	3.07		0.0321	0.0283	0.0348
	13.3	22.1	3		0.0267	0.0277	0.0375
	9.41	20.9	3.91		0.0279	0.029	0.0303
	7.33	23.6	10.7		0.0275	0.025	0.0322
	18.3	16.3	8.56		0.0323	0.0235	0.0471
	9.39	12.3	15.3		0.0306	0.0301	0.0432
	6.8	11.5	17.2		0.0314	0.0313	0.0272
	20.4	35.2	4.67		0.0294	0.0343	0.0286
	8.65	35.1	4.3		0.0329	0.0344	0.0441
	31.5	21	3.69		0.0267	0.0378	0.0345
	9.81	13.6	4.87		0.0319	0.0339	0.0383
	13.3	9.29	9.91		0.0337	0.0378	0.0337
	13.2	6.2	47		0.0317	0.0386	0.035
	18.2	6.06	16.4		0.0311	0.0363	0.0393
	18.3	7.45	14.9		0.0271	0.0346	0.035
	6.84	10.5	12.7		0.0312	0.0289	0.0347
	12.2	18.8	7.34		0.0272	0.0265	0.0398
	9.49	11.4	4.19		0.0302	0.0299	0.0387
	12.6	10	3.96		0.0318	0.0305	0.0264
	14	21.7	4.66		0.0277	0.0231	0.0305
	8.26	15.8	8.54		0.032	0.0254	0.0256
	12.1	9.78	29.9		0.0293	0.0301	0.026
	14.7	13.9	11.3		0.0267	0.03	0.0309
	19.8	16.6	5.92		0.0256	0.0303	0.0322
	13.6	12.4	7.6		0.0247	0.0285	0.029
	21.7	21	8.87		0.0274	0.0259	0.0338
	19.1	24	15.6		0.0286	0.0323	0.028
	12.3	6.88	15.6		0.0322	0.0317	0.0221
	16.4	5.65	13.3		0.0234	0.0333	0.029
	8.68	14.5	20.8		0.033	0.0274	0.0337
	9.18	7.89	36.3		0.035	0.0273	0.0375
	7.74	21.3	11.4		0.0265	0.0299	0.0322
	17	51.1	4.72		0.03	0.0231	0.0349
	21.5	22.6	3.55		0.0321	0.0304	0.0405
	19.2	26.6	6.11		0.0274	0.0247	0.0446
	8.52	22	7.22		0.0272	0.0275	0.043
	9.77	19	30.2		0.0358	0.0318	0.0632
	11.2	8.84	11.2		0.0321	0.0302	0.0721
	8.62	15.1	6.91		0.0277	0.0302	0.0848
	11.4	36.9	5.05		0.0296	0.0281	0.0799
	8.12	45.3	6.86		0.0345	0.029	0.0526
	15.3	10.1	11.4		0.0314	0.0289	0.0615
	10.6	8.51	15.5		0.0359	0.0362	0.0521
	10.9	8.01	9.87		0.0245	0.0328	0.036
	18.8	13.6	7.64		0.0312	0.0366	0.0327
	13.7	6.22	48.2		0.0262	0.0383	0.0315
	10.2	10.2	32.6		0.0359	0.0315	0.0325
	9.33	14.7	3.24		0.0556	0.0323	0.0868
	6.77	17.3	3.19		0.044	0.0335	0.0767
	10.9	20.8	3.67		0.0475	0.0336	0.0597
	8.65	14.6	7.49		0.0567	0.0277	0.0422
	13	19.6	15.6		0.0447	0.0376	0.0417
	9.95	6.93	11.8		0.0484	0.0331	0.0385
	8.66	18.3	7.22		0.0431	0.0313	0.0472
	7.24	23.1	10.5		0.0486	0.0326	0.0345
	10.5	8.48	20.3		0.0474	0.0345	0.0242
	6.8	18.9	17.3		0.0362	0.0311	0.028
	9.34	18.7	20.3		0.0418	0.0341	0.03
	5.92	16	25		0.0399	0.0368	0.0274
	25.8	17.5	34.8		0.0387	0.0401	0.0293
	9.02	10.3	17.5		0.0433	0.0333	0.0378
	12.2	12.1	5.33		0.0397	0.0442	0.025
	7.08	70.5	6.73		0.0488	0.0369	0.0229
	14	18.9	10.4		0.0395	0.0383	0.0358
	10.1	9.83	9.32		0.0354	0.0249	0.0451
	8.62	12.7	17.9		0.0513	0.0337	0.0364
	7.79	18.9	8.88		0.0453	0.0333	0.0361
	15.3	19.3	7.24		0.042	0.03	0.038
	7.96	12.1	14.6		0.051	0.037	0.0416
	9	23.5	26.6		0.0433	0.0326	0.0343
	10.7	33.5	10.9		0.0488	0.0305	0.0345
	7.36	16.8	32.9		0.0464	0.03	0.0462
	8.62	10	14.5		0.0489	0.0285	0.0565
	10.6	16.4	10		0.0468	0.0274	0.0542
	8.75	12	5.79		0.0449	0.024	0.0595
	10.1	19.8	5.89		0.0439	0.0287	0.0489
	6.15	10.7	7.33		0.0408	0.0296	0.0481
	12.7	32.9	7.36		0.04	0.0288	0.0478
	8.07	15.9	6.4		0.0374	0.0303	0.0444
	7.89	14.6	4.97		0.0464	0.0324	0.0369
	10.2	12.2	9.38		0.0302	0.0275	0.03
	13.1	12.7	9.7		0.0387	0.029	0.0341
	21.5	11.6	5.31		0.0401	0.033	0.0357
	8	14.6	3.52		0.0506	0.0442	0.0453
	9.38	21.8	4.24		0.0434	0.0353	0.0433
	12.1	18.6	6.01		0.0374	0.0245	0.034
	17.8	18.4	19		0.0374	0.0293	0.0278
	6.73	20.6	66.1		0.0426	0.0344	0.0339
	9.5	14.8	28.8		0.0527	0.0245	0.0322
	12.2	34.3	15.5		0.0341	0.0237	0.0228
	16.2	22.9	14		0.0467	0.0329	0.03
	11.5	26.3	14.8		0.0488	0.0282	0.0403
	10.9	22.3	17.2		0.0411	0.0339	0.0541
	5.7	35.5	7.73		0.0479	0.0336	0.0604
	11.3	9.11	6.79		0.0422	0.0346	0.0502
	7.43	19.4	7.53		0.049	0.0337	0.0428
	7.94	10.8	6.82		0.0395	0.0252	0.0412
	10.6	24.6	5.84		0.0394	0.026	0.0278
	7.53	21.7	5.82		0.0454	0.0275	0.0269
	5.45	27.9	9.54		0.0395	0.0309	0.0391
	9.18	12.9	15.5		0.0409	0.0291	0.0342
	9.15	10.6	25.6		0.0446	0.0232	0.0315
	5.82	8.54	16.4		0.0447	0.0273	0.0341
	10.8	19	7.24		0.0405	0.03	0.0413
	16.2	24.9	6.09		0.0486	0.0349	0.0364
	9.28	16.2	7.7		0.0381	0.0264	0.0265
	62.1	9.66	16.6		0.0446	0.0312	0.0256
	8.62	30.4	17.7		0.0465	0.0288	0.0335
	20.2	7.64	16		0.0343	0.0252	0.0343
	8.03	6.19	7.5		0.0415	0.0289	0.0434
	13.6	12.7	25.9		0.0395	0.0266	0.0424
	15.8	20	51.2		0.0407	0.0249	0.0349
	6.13	11.4	21.2		0.051	0.0241	0.0385
	6.11	6.8	18		0.034	0.0239	0.0387
	7.56	8.59	26		0.0426	0.0258	0.0344
	8.37	51	33		0.0356	0.0297	0.025
	11.4	20.2	22		0.0425	0.0249	0.0264
	13.2	24.5	11.6		0.036	0.022	0.0248
	15.9	19.1	12.4		0.0442	0.0232	0.0218
	27.6	23	11.5		0.046	0.0233	0.0253
	13.2	11.2	9.43		0.0398	0.0246	0.0267
	13.2	19.8	30.9		0.0419	0.0256	0.0261
	10.6	24.6	15.8		0.0385	0.0279	0.0259
	11.7	16.6	9.11		0.0324	0.0268	0.0323
	4.9	17.8	9.22		0.0378	0.0333	0.0443
	11.1	23.6	7.11		0.0507	0.0289	0.044
	6.77	22.4	9.4		0.0434	0.0284	0.0347
	10.3	14.5	19.7		0.0358	0.024	0.0282
	13.7	7.03	13.2		0.0439	0.0244	0.0281
	7.45	9.34	12.4		0.0413	0.0293	0.0288
	10.9	18.4	26.8		0.0467	0.0278	0.0342
	6.97	9.45	20		0.0378	0.0267	0.0474
	8.53	28	8.12		0.0337	0.0294	0.0484
	11.6	18	5.84		0.0417	0.0319	0.0442
	10.1	19.9	7.1		0.0371	0.0324	0.0305
	12.2	13	7.77		0.0372	0.0312	0.0252
	9.76	12.2	11.7		0.0368	0.0418	0.0329
	11.8	9.62	16.7		0.0309	0.0366	0.033
	13.6	15.4	9.18		0.0415	0.0391	0.0362
	7.71	17.2	35.9		0.0326	0.026	0.0376
	13.9	13.3	21		0.0442	0.0262	0.026
	16	28.5	19.2		0.0356	0.0306	0.0277
	9.48	30	19.2		0.0588	0.0286	0.0328
	14.3	10.3	7.31		0.0349	0.0254	0.0331
	18.5	20.5	8.23		0.0326	0.0232	0.0324
	6.53	21.2	37.9		0.0331	0.0225	0.0359
	8.65	16.5	15.2		0.0352	0.029	0.0425
	11.1	11.7	23.2		0.0479	0.0292	0.0394
	13.2	16.3	11.9		0.0322	0.0302	0.0285
	12.3	23.6	6.17		0.0351	0.0236	0.0306
	9.48	24.7	7.81		0.042	0.0273	0.0287
		9.17	8.52			0.031	0.0305
		7.97	8			0.0349	0.0391
		14.6	9.94			0.0305	0.0355
		19	26.7			0.0285	0.0269
		17.9	14.3			0.033	0.0279
		9.27	12.5			0.0378	0.0266
		13.4	6.54			0.0495	0.0294
		14.5	21.1			0.039	0.0498
		21.2	7.85			0.0411	0.0504
		17.8	7.88			0.0325	0.0348
		14.9	5.35			0.0329	0.0276
		13.3	12			0.0436	0.0279
		41.3	30			0.0382	0.0407
		16.9	9.53			0.0328	0.0345
		19.2	10.4			0.0262	0.0342
		8.85	13.8			0.0317	0.0388
		11.2	19.7			0.0284	0.0294
		20	9.76			0.0338	0.0272
		17	11.7			0.032	0.025
		15.1	8.77			0.0381	0.0253
		53	13.8			0.0369	0.0264
		12.2	33.8			0.0317	0.0348
		7.37	8.4			0.0332	0.0446
		5.72	5.44			0.0359	0.0338
		24.8	6.64			0.0344	0.0338
		13.3	15.6			0.0418	0.0285
		18.7	38.9			0.0469	0.0273
		15.5	13.6			0.0359	0.032
		18.3	12.3			0.0372	0.0498
		17	11.9			0.0376	0.0526
		9.58	8.87			0.0365	0.0542
		8.33	4.78			0.0346	0.0639
		12.9	6.5			0.0327	0.0522
		13.7	5.88			0.03	0.0381
		7.47	9.5			0.0258	0.0267
		8.52	7.6			0.0311	0.0303
		17.3	33.9			0.0311	0.0297
		23.9	10.1			0.0381	0.0311
		24.7	6.98			0.0389	0.0331
		10.8	25.3			0.0384	0.029
		21.3	20			0.044	0.0337
		9.36	35.8			0.0458	0.0342
		9.78	20.9			0.0321	0.0365
		13.9	11			0.0359	0.0336
		13.9	7.96			0.0343	0.0346
		18.2	9.52			0.0291	0.0346
		26.4	4.91			0.0317	0.0374
		22.3	6.47			0.0371	0.0343
		15.3	6.78			0.0381	0.0379
		20.5	8.43			0.0327	0.0418
		47.8	10.7			0.0355	0.0498
		14.1	17.7			0.0278	0.045
			6.64				0.0263
			8.57				0.0325
			9.44				0.0415
			22				0.0442
			12.4				0.0457
			7.36				0.0467
			12.1				0.0485
			18.2				0.035
			14.7				0.0372
			11.5				0.0404
			14.4				0.0329
			14.7				0.0368
			7.33				0.0305
			10.3				0.0293
			14.3				0.0237
			17.7				0.0272
			18.4				0.0258
			13				0.0335
			7.73				0.0368
			5.86				0.0391
			6.17				0.0341
			8.47				0.0327
			6.18				0.025
			9.16				0.0219
			9.23				0.0246
			6.94				0.0362
			6.88				0.0408
			12.8				0.0318
			14.8				0.0265
			12				0.0283
			5.2				0.0388
			7.24				0.0432
			8.68				0.0363
			13.7				0.0249
			19.3				0.0282
			14.7				0.0413
			6.46				0.045
			5.95				0.0451
			11.7				0.0486
			11.7				0.0461
			6.5				0.0465
			12.2				0.0328
			14.3				0.0302
			8.55				0.0321
			6.5				0.0372
			8.57				0.0462
			20.4				0.0283
			18.3				0.0244
			43				0.0329
			18				0.0432
			6.63				0.0481
			5.7				0.043
			13.5				0.0354
			11.1				0.0328
			30.3				0.0301
			46.8				0.0348
			18				0.0254
			13.6				0.0314
			26.4				0.033
			29.3				0.0357
			11.5				0.04
			6.63				0.0318
			7.64				0.0266
			21				0.0388
			8.61				0.0533
			8.15				0.0486
			38				0.0286
			18.8				0.0326
			29.3				0.0279
			25.6				0.0264
			14.1				0.0257
			8.86				0.0277
			7.91				0.0317
			9.02				0.0338
			18.5				0.0377
			9.87				0.0428
			8.69				0.0409
			8.15				0.0416
			16.3				0.0347
			5.57				0.0415
			8.3				0.0507
			59.5				0.0301
			12.5				0.033
			8.57				0.0508
			17.5				0.0431
			26.4				0.0398
			21.5				0.0375
			8.65				0.0357
			11.2				0.0338
			6.7				0.0326
			7.1				0.0327
			13.8				0.042
			13.5				0.0517
			9.08				0.0497
			14.5				0.0338
			29.3				0.0318
			19.5				0.0323
			27				0.0301
			30.5				0.0348
			13.2				0.0301
			9.28				0.0281
			25.2				0.0296
			19.7				0.0319
			7.46				0.0326
			6.97				0.0465
			7.42				0.053
			17.9				0.0531
			7.78				0.0436
			5.68				0.0433
			11.3				0.0467
			7.25				0.0413
			12.8				0.0296
			41.1				0.0232
			16.7				0.0298
			15.4				0.0289
			10				0.0364
			7.31				0.0314
			10.3				0.0347
			22.7				0.0348
			19.8				0.0277
			15.2				0.033
			8.7				0.027
			9.61				0.0239
			11.1				0.027
			31				0.0271
			12.3				0.0291
			5.36				0.0327
			5.98				0.0346
			5.67				0.037
			7.21				0.0394
			15.8				0.0294
			8.66				0.0366
			7.9				0.0407
			15.6				0.0391
			38.4				0.0361
			26.7				0.0352
			42.5				0.038
			21.9				0.0493
			6.91				0.0437
			7.2				0.0394
			8.58				0.0374
			10.9				0.0429
			12.9				0.0454
			11.3				0.0482
			7.81				0.0377
			8.9				0.0363
			31				0.0383
			16.9				0.0425
			12.3				0.036
			14.5				0.0287
			21.8				0.021
			17.8				0.0203
			21.4				0.0268
			25				0.0285
			17.7				0.0285
			17.3				0.0258
			11.8				0.0334
			8.7				0.0428
			5.15				0.0402
			6.92				0.034
			15				0.0306
			101				0.035
			17				0.0276
			32				0.0301
			19.7				0.0382
			18.1				0.0375
			8.39				0.0391
			7.43				0.0475
			36.9				0.0379
			13.5				0.0345
			9.29				0.0396
			17.6				0.0412
			21.9				0.0335
			27.8				0.0425
			11.1				0.0516
			4.8				0.0599
			5.7				0.0536
			8.72				0.0466
			11.8				0.0404
			6.56				0.0327
			6.94				0.0365
			7.68				0.0325
			8.19				0.0365
			27.6				0.0215
			13.2				0.0286
			5.56				0.0403
			3.82				0.0413
			8.04				0.0414
			16.7				0.0546
			9.13				0.0538
			12.3				0.0547
			7.91				0.064
			12.3				0.0556
			12.8				0.0399
			7.77				0.0419
			25.8				0.0432
			27.1				0.0381
			12				0.0313
			15.8				0.0246
			10.5				0.0273
			13.7				0.0244
			19.5				0.0318
			18.5				0.0282
			12.1				0.0299
			8.09				0.0284
			12.5				0.0267
			20				0.0264
			13.6				0.0327
			6.44				0.0381
			7.62				0.0399
			6.46				0.04
			13.7				0.0432
			18.6				0.0433
			38.1				0.053
			9.35				0.0475
			28.9				0.0496
			17.1				0.0574
			19.7				0.0458
			10.9				0.0237
			22.6				0.0273
			20.5				0.0286
			13.9				0.0384
			14.3				0.0298
			9.91				0.0397
			7.68				0.0407
			21.2				0.0309
			29.1				0.0246
			20.5				0.0276
			12				0.0286
			14.4				0.0313
			6.62				0.035
			9.23				0.0384
			10.3				0.0425
			11.6				0.0508
			6.46				0.0365
			3.99				0.0316
			5.84				0.0347
			10.8				0.0348
			10.6				0.0411
			4.63				0.0446
			3.41				0.0374
			6.34				0.0365
			16.5				0.0369
			23.8				0.0461
			7.04				0.0515
			10.5				0.0391
			24.9				0.0267
			16.2				0.0284
			7.24				0.0324
			7.36				0.0283
			23.4				0.0309
			12.2				0.0245
			27.6				0.0251
			25.2				0.0332
			31.2				0.0367
			8.38				0.0418
			5.32				0.0494
			42.2				0.0574
			6.43				0.0602
			4.26				0.0583
			2.88				0.0922
			4.42				0.089
			5.07				0.0495
			13.7				0.034
			14.3				0.0276
			8.9				0.0289
			5.99				0.0312
			7.54				0.0306
			3.31				0.0334
			3.73				0.0311
			8.94				0.0285
			27.9				0.0307
			8.85				0.0355
			8.19				0.0388
			8.32				0.0391
			6.85				0.0401
			12.6				0.0281
			22.7				0.0271
			22.5				0.0359
			14.9				0.029
			10				0.0304
			9.97				0.0349
			14.7				0.0389
			30.7				0.0296
			21.9				0.0294
			16.4				0.0268
			11.9				0.0295
			12.2				0.0322
			13.7				0.031
			22.6				0.0305
			28				0.0284
			10.2				0.036
			5.98				0.0275
			5.59				0.0304
			8.29				0.0282
			10.1				0.0275
			12.4				0.036
			10.7				0.0351
			10.8				0.0386
			10.8				0.0342
			15.1				0.0288
			10.5				0.0269
			9.65				0.0257
			13.6				0.0359
			14.6				0.0364
			11.2				0.0289
			8.18				0.0368
			6.89				0.0337
			8.96				0.0482
			17.5				0.0442
			23.3				0.0287
			13.9				0.0324
