# Supplementary material for: Quantifying biomolecular organisation in membranes with brightness-transit statistics
Source: Nat Commun. 2024 Aug 17;15:7082. doi: 10.1038/s41467-024-51435-1 (PMC11329664; doi:10.1038/s41467-024-51435-1)
Supplement: Supplementary file 4 — Source Data [file 41467_2024_51435_MOESM4_ESM.zip › Source Data/Source data for Figure 3h and 3j.xlsx]

## Sheet: Figure3h
		RL values for free diffusion
		CD40 control	quiescent	stimulated
		1	1	8.12e-117
		1	1	3.3e-07
		1	3.98e-21	1
		1	1	3.7e-11
			1.61e-14	1.95e-53
			2.73e-09	7.25e-08
				1

## Sheet: Figure3j
		Diffusion Coefficients
		Monomeric Control	T cells	B cells
		0.565452	0.573532	0.483418
		0.599147	0.606077	0.525502
		0.632593	0.595123	0.487045
		0.559252	0.699242	0.386521
		0.53471
		0.537256
		0.523883
